# Supplementary material for: Assessing the effects of ROO and tariff margin on China-ASEAN free trade agreement utilization
Source: PLoS One. 2023 May 19;18(5):e0286106. doi: 10.1371/journal.pone.0286106 (PMC10198481; doi:10.1371/journal.pone.0286106)
Supplement: S1 Data — (XLSX) [file pone.0286106.s001.xlsx]

## Sheet: Sheet1
Variable	Obs	Mean	Std.Dev.	Min	Max
no	40474	4562.93	2389.83	1	8429
country	40474	543.826	209.569	96	764
year	40474	2018.1	1.99686	2015	2021
ur	40474	0.93082	0.253763	0	1
ri	40474	0.147181	0.354291	0	1
mfn	40474	1.35038	1.18781	0	3.77
margin	40474	1.2812	1.18032	0	3.77
cgdp	40474	23.3268	0.154932	23.13	23.6
agdp	40474	19.5584	0.979557	16.25	20.89
distance	40474	8.17633	0.268796	7.75	8.56
industry	40474	10.7597	5.05556	1	20
